# Supplementary material for: Integrin-Linked Kinase Plays an Active Role in the Regulation of Endothelial Senescence
Source: Cells. 2026 Jun 14;15(12):1081. doi: 10.3390/cells15121081 (PMC13296395; doi:10.3390/cells15121081)
Supplement: Supplementary file 1 [file cells-15-01081-s001.zip]

Archive with 1 entries (1 files):
- cells-4317955-supplementary.pdf
